# Supplementary material for: Phase I Trial of Oral Yeast-Derived β-Glucan to Enhance Anti-GD2 Immunotherapy of Resistant High-Risk Neuroblastoma
Source: Cancers (Basel). 2021 Dec 14;13(24):6265. doi: 10.3390/cancers13246265 (PMC8699451; doi:10.3390/cancers13246265)
Supplement: Supplementary file 1 [file cancers-13-06265-s001.zip]

Archive with 1 entries (1 files):
- cancers-1486369-supplementary.pdf
